# Supplementary material for: Linoleic Acid-Enriched Diet Increases Mitochondrial Tetralinoleoyl Cardiolipin, OXPHOS Protein Levels, and Uncoupling in Interscapular Brown Adipose Tissue during Diet-Induced Weight Gain
Source: Biology (Basel). 2022 Dec 21;12(1):9. doi: 10.3390/biology12010009 (PMC9854875; doi:10.3390/biology12010009)
Supplement: Supplementary file 1 [file biology-12-00009-s001.zip]

Archive with 1 entries (1 files):
- biology-2036622-supplementary.pdf
